# Supplementary material for: Ischemic Postconditioning Regulates New Cell Death Mechanisms in Stroke: Disulfidptosis
Source: Biomolecules. 2024 Oct 31;14(11):1390. doi: 10.3390/biom14111390 (PMC11591815; doi:10.3390/biom14111390)
Supplement: Supplementary file 1 [file biomolecules-14-01390-s001.zip]

Archive with 4 entries (4 files):
- Figure S1.tif
- Figure S2.tif
- Supplementary figure notes S1-S2.pdf
- Table S1-S5.xlsx
