# Supplementary material for: Ischemic Postconditioning Regulates New Cell Death Mechanisms in Stroke: Disulfidptosis
Source: Biomolecules. 2024 Oct 31;14(11):1390. doi: 10.3390/biom14111390 (PMC11591815; doi:10.3390/biom14111390)
Supplement: Supplementary file 1 [file biomolecules-14-01390-s001.zip › Table S1-S5.xlsx]

## Sheet: ST1
Supplementary table S1: Summary of gene eqtl data and GWAS data for Colocalization analysis
Gene	eqtl ID	Year	Population	Sample size	Number of SNPs	Author	Build	chromosome	Location
PRDX1	eqtl-a-ENSG00000117450	2018	European	31470	17495	Vosa U	HG19/GRCh37	1	NC_000001.10 (45976723..45988562, complement)
GWAS ID	Year	Trait	Consortium	Sample size	Number of SNPs
ebi-a-GCST005840	2018	Ischemic stroke (large artery atherosclerosis)	NA	150765	7992739
ebi-a-GCST005841	2018	Ischemic stroke (small-vessel)	NA	198048	6150261
ebi-a-GCST005842	2018	Ischemic stroke (cardioembolic)	NA	211763	7954834
ebi-a-GCST005843	2018	Ischemic stroke	NA	440328	7537579
ebi-a-GCST006907	2018	Ischemic stroke (large artery atherosclerosis)	NA	150765	8418349
ebi-a-GCST006908	2018	Ischemic stroke	NA	440328	8296492
ebi-a-GCST006909	2018	Ischemic stroke (small-vessel)	NA	198048	8280845
ebi-a-GCST006910	2018	Ischemic stroke (cardioembolic)	NA	211763	8271294
ebi-a-GCST90018644	2021	Ischemic stroke	NA	174686	12454188
ebi-a-GCST90018864	2021	Ischemic stroke	NA	484121	24174314
finn-b-I9_STR_EXH	2021	Ischaemic Stroke, excluding all haemorrhages	NA	—	16380445

## Sheet: ST2
Supplementary table S2: Methylation sites of PRDX1 through EWAS Open Platform
Probe ID	Basic Information	TS (Hyper)	TS (Hypo)	Cor(age)	Sex difference score	Ancestry (Hyper)	Ancestry (Hypo)
cg14219630	Location:chr1 45987336CpG Island: IslandRelated Gene: PRDX1	0.384657	0.00766114	0.0539108	'-0.00244293	0.362406	0.00629926
cg17026874	Location:chr1 45987615CpG Island: IslandRelated Gene: PRDX1	0.514216	0.006686	'-0.0374793	'-0.000375137	0.138917	0.00372161
cg18288967	Location:chr1 45987694CpG Island: IslandRelated Gene: PRDX1	0.223633	0.105239	0.00991183	'-0.0142172	0.113404	0.0679622
cg18874953	Location:chr1 45988479CpG Island: ShoreRelated Gene: PRDX1	0.11278	0.160925	0.0250143	0.00042772	0.0579183	0.0803788
cg19937480	Location:chr1 45987798CpG Island: IslandRelated Gene: PRDX1	0.448302	0.0117213	'-0.016002	0.000297045	0.409437	0.0104535
cg20511194	Location:chr1 45987619CpG Island: IslandRelated Gene: PRDX1	0.380222	0.0169296	0.0426117	0.00068698	0.122663	0.00401031
cg21319693	Location:chr1 45987459CpG Island: IslandRelated Gene: PRDX1	0.228843	0.00979679	0.035721	'-0.00155014	0.165487	0.00369788
cg02631906	Location:chr1 45987864CpG Island: ShoreRelated Gene: PRDX1	0.594233	0.0412637	'-0.18071	0.00197312	0.683716	0.0604756
cg03501596	Location:chr1 45987721CpG Island: IslandRelated Gene: PRDX1	0.554689	0.0376479	0.254895	0.00109813	0.196795	0.0199221
cg06070002	Location:chr1 45986120CpG Island: ShoreRelated Gene: PRDX1	0.0868604	0.711699	0.150632	'-0.00622782	0.0778236	0.207867
cg07159951	Location:chr1 45983175CpG Island: ShelfRelated Gene: PRDX1	0.0935092	0.776301	0.0614462	'-0.00691291	0.00697807	0.106633
cg08483560	Location:chr1 45981424CpG Island: Open seaRelated Gene: PRDX1	0.0422879	0.560691	'-0.156992	'-0.00194247	0.0209119	0.241931
cg09131901	Location:chr1 45980096CpG Island: Open seaRelated Gene: PRDX1	0.0843238	0.451402	0.0667104	'-0.00263076	0.0622304	0.290822
cg11833889	Location:chr1 45987898CpG Island: ShoreRelated Gene: PRDX1	0.628994	0.030604	'-	'-	'-	'-
cg15627031	Location:chr1 45987517CpG Island: IslandRelated Gene: PRDX1	0.595545	0.00552975	'-0.218018	'-0.000871279	0.0470256	0.00263439
cg17149431	Location:chr1 45987130CpG Island: ShoreRelated Gene: PRDX1	0.39388	0.00490213	0.0283817	0.000159772	0.286219	0.0064223
cg21268223	Location:chr1 45988910CpG Island: ShoreRelated Gene: PRDX1	0.0144344	0.800027	'-0.146896	0.00177496	0.00615021	0.209123
cg21462146	Location:chr1 45987774CpG Island: IslandRelated Gene: PRDX1	0.526058	0.0265353	'-	'-	0.582812	0.0179044

## Sheet: ST3
Supplementary table S3:Detailed information and potential functions of 27 DRGs
Gene	Full Name	Function	Relation to Disulfidptosis
ABI1	Abl-interactor 1	Acts as a scaffold protein, linking the Abl tyrosine kinase to other signaling molecules involved in cell growth, differentiation, and survival. It also interacts with proteins involved in cytoskeletal organization.	ABI1's functions might indirectly affect Disulfidptosis, for example, by influencing ER stress responses and cytoskeletal dynamics.
ABI2	Abl-interactor 2	A multi-domain protein involved in regulating actin cytoskeleton dynamics. It interacts with various signaling molecules, including WAVE regulatory complex (WRC), which plays a role in actin polymerization and lamellipodia formation.	WRC is involved in actin polymerization and lamellipodia formation, processes involved in disulfidptosis
ACTB	Beta-actin	A major component of the cytoskeleton, involved in cell shape, motility, and intracellular transport. It is also involved in signal transduction pathways.	May be involved in disulfidptosis through its role in cytoskeletal dynamics.
APBB1IP	Amyloid beta (A4) precursor protein-binding, family B, member 1 interacting protein	Involved in the regulation of neuronal survival and death. May play a role in ER stress, which could indirectly contribute to disulfidptosis.	Potentially involved through ER stress, but further research is needed to confirm its role.
BRK1	Breast tumor kinase 1	A tyrosine kinase involved in cell growth, proliferation, and apoptosis.	Not directly linked to disulfidptosis.
CYFIP1	Cytoplasmic FMR1 interacting protein 1	A component of the WAVE regulatory complex (WRC), involved in regulating actin polymerization and lamellipodia formation.	May be involved in disulfidptosis through its role in WRC and actin dynamics.
CYFIP2	Cytoplasmic FMR1 interacting protein 2	A component of the WAVE regulatory complex (WRC), involved in regulating actin polymerization and lamellipodia formation.	May be involved in disulfidptosis through its role in WRC and actin dynamics.
FLNA	Filamin A	A large, actin-binding protein involved in organizing the cytoskeleton, linking the actin network to the plasma membrane and other cellular structures.	May be involved in disulfidptosis through its role in cytoskeletal organization and cell structure.
G6PDX	Glucose-6-phosphate dehydrogenase X-linked	The X-linked form of glucose-6-phosphate dehydrogenase, an enzyme involved in the pentose phosphate pathway, which generates NADPH, an important antioxidant.	Deficiency in G6PDX may increase susceptibility to oxidative stress, which could indirectly contribute to disulfidptosis.
MYH10	Myosin heavy chain 10	A myosin heavy chain protein involved in muscle contraction.	Not directly linked to disulfidptosis.
MYH9	Myosin heavy chain 9	A myosin heavy chain protein involved in muscle contraction.	Not directly linked to disulfidptosis.
MYL12B	Myosin light chain 12B	A myosin light chain protein involved in muscle contraction.	Not directly linked to disulfidptosis.
NCKAP1	NCK adaptor protein 1	A component of the WAVE regulatory complex (WRC), involved in regulating actin polymerization and lamellipodia formation.	May be involved in disulfidptosis through its role in WRC and actin dynamics.
NCKAP1L	NCK adaptor protein 1-like	A component of the WAVE regulatory complex (WRC), involved in regulating actin polymerization and lamellipodia formation.	May be involved in disulfidptosis through its role in WRC and actin dynamics.
PGD	Phosphogluconate dehydrogenase	An enzyme involved in the pentose phosphate pathway, which generates NADPH, an important antioxidant.	Deficiency in PGD may increase susceptibility to oxidative stress, which could indirectly contribute to disulfidptosis.
PRDX1	Peroxiredoxin 1	A peroxiredoxin enzyme that acts as a scavenger of reactive oxygen species (ROS).	Plays a role in reducing ROS, which could potentially inhibit disulfidptosis by reducing disulfide bond formation.
PRDX2	Peroxiredoxin 2	A peroxiredoxin enzyme that acts as a scavenger of reactive oxygen species (ROS).	Plays a role in reducing ROS, which could potentially inhibit disulfidptosis by reducing disulfide bond formation.
PRDX4	Peroxiredoxin 4	A peroxiredoxin enzyme that acts as a scavenger of reactive oxygen species (ROS).	Plays a role in reducing ROS, which could potentially inhibit disulfidptosis by reducing disulfide bond formation.
RAC1	Ras-related C3 botulinum toxin substrate 1	A small GTPase involved in regulating actin polymerization, cell migration, and other cellular processes.	May be involved in disulfidptosis through its role in actin dynamics and cell signaling.
SLC3A2	Solute carrier family 3 member 2	A protein involved in the transport of cystine and glutamate across the cell membrane.	Plays a role in modulating disulfidptosis.
SLC7A11	Solute carrier family 7 member 11	A protein involved in the transport of cystine and glutamate across the cell membrane.	Plays a central role in disulfidptosis.
SLC7A5	Solute carrier family 7 (sodium-dependent neutral amino acid transporter), member 5	A transmembrane protein that transports cysteine into cells.	Essential for the synthesis of glutathione, which is a key antioxidant that could potentially inhibit disulfidptosis by reducing disulfide bond formation.
SRXN1	Sulfiredoxin 1	An enzyme involved in reducing oxidative stress by reducing sulfinylated cysteine residues in proteins.	May be involved in disulfidptosis through its role in oxidative stress response.
TLN1	Talin 1	A large protein that links integrins to the actin cytoskeleton, involved in cell adhesion and migration.	May be involved in disulfidptosis through its role in cell adhesion and cytoskeletal dynamics.
WASF1	Wiskott-Aldrich syndrome protein family member 1	A component of the WAVE regulatory complex (WRC), involved in regulating actin polymerization and lamellipodia formation.	May be involved in disulfidptosis through its role in WRC and actin dynamics.
WASF2	Wiskott-Aldrich syndrome protein family member 2	A component of the WAVE regulatory complex (WRC), involved in regulating actin polymerization and lamellipodia formation.	May be involved in disulfidptosis through its role in WRC and actin dynamics.
WASF3	Wiskott-Aldrich syndrome protein family member 3	A component of the WAVE regulatory complex (WRC), involved in regulating actin polymerization and lamellipodia formation.	May be involved in disulfidptosis through its role in WRC and actin dynamics.
Important Notes:
The mechanisms of disulfidptosis are still under investigation, and the precise roles of many genes are yet to be determined.
While some genes involved in redox homeostasis (e.g., G6PDX, PGD, PRDX1, PRDX2, PRDX4, SLC7A5) could have indirect effects on disulfidptosis by influencing oxidative stress levels, their direct link to the specific process remains unclear.
The connection between ER stress and disulfidptosis is well-established, but APBB1IP's specific role in this context requires further exploration.

## Sheet: ST4
Supplementary table S4: Positive MR Estimation and sensitivity analysis of the causal relationship between PRDX1-associated methylation sites and ischemic stroke
Gene	Methylation sites	Outcome	Method	Nsnp	Beta	SE	Pvalue	OR	or_lci95	or_uci95	Q	Q_pval	egger_intercept	pval
PRDX1	cg02631906	ischemic stroke	MR Egger	6	-0.268831	0.47237	0.599714	0.764272	0.302802	1.92902	0.142827	0.997568
PRDX1	cg02631906	ischemic stroke	Weighted median	6	0.0548011	0.0351891	0.119391	1.05633	0.985931	1.13176
PRDX1	cg02631906	ischemic stroke	Inverse variance weighted	6	0.0668998	0.0311498	0.0317395	1.06919	1.00586	1.1365	0.650181	0.985591	0.0706817	0.51563
PRDX1	cg02631906	ischemic stroke	Simple mode	6	0.0510731	0.0566101	0.408312	1.0524	0.941875	1.17589
PRDX1	cg02631906	ischemic stroke	Weighted mode	6	0.0502536	0.0503241	0.363834	1.05154	0.95277	1.16054
PRDX1	cg08483560	ischemic stroke	MR Egger	16	0.0141544	0.0566267	0.806249	1.01426	0.907707	1.13331	5.52401	0.977102
PRDX1	cg08483560	ischemic stroke	Weighted median	16	0.0360422	0.0213711	0.0917013	1.0367	0.994172	1.08105
PRDX1	cg08483560	ischemic stroke	Inverse variance weighted	16	0.0394241	0.0165018	0.0168905	1.04021	1.00711	1.07441	5.74163	0.983769	0.00581672	0.648035
PRDX1	cg08483560	ischemic stroke	Simple mode	16	0.0376459	0.0310946	0.244746	1.03836	0.97697	1.10362
PRDX1	cg08483560	ischemic stroke	Weighted mode	16	0.0350298	0.0257635	0.194024	1.03565	0.984652	1.08929

## Sheet: ST5
Supplementary table S5: Positive MR Estimation and sensitivity analysis of the causal relationship between PRDX1-associated methylation sites and ischemic stroke
Gene	Methylation sites	Outcome	Method	Nsnp	Beta	SE	Pvalue	OR	or_lci95	or_uci95	Q	Q_pval	egger_intercept	pval
PRDX1	cg02631906	ischemic stroke	MR Egger	6	-0.268831	0.47237	0.599714	0.764272	0.302802	1.92902	0.142827	0.997568
PRDX1	cg02631906	ischemic stroke	Weighted median	6	0.0548011	0.0351891	0.119391	1.05633	0.985931	1.13176
PRDX1	cg02631906	ischemic stroke	Inverse variance weighted	6	0.0668998	0.0311498	0.0317395	1.06919	1.00586	1.1365	0.650181	0.985591	0.0706817	0.51563
PRDX1	cg02631906	ischemic stroke	Simple mode	6	0.0510731	0.0566101	0.408312	1.0524	0.941875	1.17589
PRDX1	cg02631906	ischemic stroke	Weighted mode	6	0.0502536	0.0503241	0.363834	1.05154	0.95277	1.16054
PRDX1	cg08483560	ischemic stroke	MR Egger	16	0.0141544	0.0566267	0.806249	1.01426	0.907707	1.13331	5.52401	0.977102
PRDX1	cg08483560	ischemic stroke	Weighted median	16	0.0360422	0.0213711	0.0917013	1.0367	0.994172	1.08105
PRDX1	cg08483560	ischemic stroke	Inverse variance weighted	16	0.0394241	0.0165018	0.0168905	1.04021	1.00711	1.07441	5.74163	0.983769	0.00581672	0.648035
PRDX1	cg08483560	ischemic stroke	Simple mode	16	0.0376459	0.0310946	0.244746	1.03836	0.97697	1.10362
PRDX1	cg08483560	ischemic stroke	Weighted mode	16	0.0350298	0.0257635	0.194024	1.03565	0.984652	1.08929
